# Supplementary material for: RNA Splicing Aberrations in Hereditary Cancer: Insights from Turkish Patients
Source: Curr Issues Mol Biol. 2024 Nov 20;46(11):13252–66. doi: 10.3390/cimb46110790 (PMC11593161; doi:10.3390/cimb46110790)
Supplement: Supplementary file 1 [file cimb-46-00790-s001.zip]

Archive with 1 entries (1 files):
- Table S1-BioinformaticInformation.xlsx
