# Supplementary material for: RNA Splicing Aberrations in Hereditary Cancer: Insights from Turkish Patients
Source: Curr Issues Mol Biol. 2024 Nov 20;46(11):13252–66. doi: 10.3390/cimb46110790 (PMC11593161; doi:10.3390/cimb46110790)
Supplement: Supplementary file 1 [file cimb-46-00790-s001.zip › Table S1-BioinformaticInformation.xlsx]

## Sheet: Sayfa1
Table S1: Bioinformatic and In Silico Analysis Information
					Sophia DDM									ACMG Standards		Splicing Predictions						Ensembl.org
Reference Number	Variant	phyloP	Alamut Prediction	HGMD Variant Class	Location	SIFT	MutationTaster	g1000	POLYPHEN2	ClinVAR	LOVD	g1000	gnomAD	Pathogenicity Class	Suggested ACMG Class.	ESE-Finder	Rescue ESE	EX-SKIP	SSF	MaxEntScan	NNSPLICE	VEP	cDNA Sequencing Result
NM_000038.4	APC c.532-1G>A rs1554072547	9.08 Highly conserved nucleotide	Possible Effect at nearest splice site	Disease Causing Mutation (No Functional Evidence)	Intron 4	n/a	1.0	n/a	n/a	Pathogenic/Likely Pathogenic (ID:439410)	Reported as "splicing affected"	n/a	0.0	PM2, PP5	Uncertain Significance	No Difference btw. WT and MUT	No Difference btw. WT and MUT	No Difference btw. WT and MUT	-100.0%	-100.0%	-100.0%	splice_acceptor_variant: 64% NMD_transcript_variant: 23% downstream_gene_variant: 5% upstream_gene_variant: 5% non_coding_transcript_variant: 5%	Effect on splicing confirmed through sequencing
NM_000057	BLM c.4076+4T>G rs183176301	-1.06 Not conserved nucleotide	Possible Effect at nearest splice site	Disease Causing Mutation?	Intron 21	n/a	n/a	0.0014	n/a	Benign/Likely Benign (ID:136520)	Reported as "Probably does not affect function"	0.139776	0.0043	PM2, PP3	Uncertain Significance	No Difference btw. WT and MUT	No Difference btw. WT and MUT	No Difference btw. WT and MUT	+0.1%	-12.0%	-6.5%	splice_donor_region_variant: 36% intron_variant: 36% non_coding_transcript_variant: 12% downstream_gene_variant: 8% NMD_transcript_variant: 4% upstream_gene_variant: 4%	No Effect on Splicing
NM_007294.3	BRCA1 c.4358-3A>G rs1567779966	3.60 Weakly conserved nucleotide	Possible Effect at nearest splice site	Disease Causing Mutation?	Intron 13	n/a	n/a	n/a	n/a	Uncertain significance	Reported as "Affects function"	n/a	0.0	PM2	Uncertain Significance	n/a	n/a	n/a	-9.5%	-0.5%	+620.6%	intron_variant: 35% splice_polypyrimidine_tract_variant: 31% splice_region_variant: 31% upstream_gene_variant: 1% non_coding_transcript_variant: 1% NMD_transcript_variant: 1%	Effect on splicing confirmed through sequencing
NM_000059.3	BRCA2 c.7436-1G>C rs886040939	1.31 Weakly conserved nucleotide	Possible Effect at nearest splice site	Disease Causing Mutation (No Functional Evidence)	Intron 14	n/a	1.0	n/a	n/a	Pathogenic (ID:267682)	Reported as "Affects function p?"	n/a	0.0	PM2, PP5	Uncertain Significance	No Difference btw. WT and MUT	No Difference btw. WT and MUT	No Difference btw. WT and MUT	-100%	-100%	-100%	splice_acceptor_variant: 67% NMD_transcript_variant: 33%	Effect on splicing confirmed through sequencing
NM_002439.4	MSH3 c.1897-1G>A rs1744149615	8.46 Highly conserved nucleotide	Possible Effect at nearest splice site	No Data	Intron 13	n/a	1.0	n/a	n/a	Likely Pathogenic (ID:838852)	Not Reported	n/a	No Data	PM2, PP5	Uncertain Significance	No Difference btw. WT and MUT	No Difference btw. WT and MUT	No Difference btw. WT and MUT	-100.0%	-100.0%	0.0%	splice_acceptor_variant: 80% NMD_transcript_variant: 20%	Effect on splicing confirmed through sequencing
NM_000321.2	RB1 c.2489+2T>C rs1555294636	6.94 Moderately conserved nucleotide	Possible Effect at nearest splice site	No Data	Intron 23	n/a	1.0	n/a	n/a	Pathogenic (ID:458151)	Reported as "Probably affects function"	n/a	0.0	PM2, PP5	Uncertain Significance	SRp55 site disrupted	No Difference btw. WT and MUT	No Difference btw. WT and MUT	-8.2%	-100%	-100%	splice_donor_variant: 60% NMD_transcript_variant: 20% intron_variant: 20%	No Effect on Splicing
NM_000321.2	RB1 c.1050-2 A>G rs?	3.94 Moderately conserved nucleotide	Possible Effect at nearest splice site	Disease Causing Mutation (No Functional Evidence)	Intron 10	n/a	1.0	n/a	n/a	No Data	Reported as "altered splicing"	n/a	0.0	PM2, PP5	Uncertain Significance	No Difference btw. WT and MUT	No Difference btw. WT and MUT	Comparable chance of exon skipping	-100%	-100%	-100%	n/a	No Effect on Splicing
